# Supplementary material for: Risk of travel-related cases of Zika virus infection is predicted by transmission intensity in outbreak-affected countries
Source: Parasit Vectors. 2017 Jan 25;10:41. doi: 10.1186/s13071-017-1977-z (PMC5264286; doi:10.1186/s13071-017-1977-z)
Supplement: Additional file 2: — Data used in this study. (XLSX 13 kb) [file 13071_2017_1977_MOESM2_ESM.xlsx]

## Sheet: Sheet1
country visited	R0 estimate	Number postive	Number tested
Argentina	4.5	0	6
Barbados	4.48	25	102
Bolivia	1.67	0	7
Colombia	2.5	12	133
Costa Rica	3.54	7	224
Curacao	1.45	0	21
Dominican Republic	2.63	7	743
Ecuador	2.85	1	31
El Salvador	8.31	8	38
Guadeloupe	4.78	0	19
Guatemala	2.7	0	8
Haiti	2.76	11	51
Honduras	5.25	3	40
Jamaica	2.34	2	309
Martinique	3.36	7	21
Mexico	2.23	1	1542
Nicaragua	3.84	1	39
Panama	2.14	0	62
Saint Lucia	0	1	29
Sint Maarten	1.62	1	55
Suriname	3.79	0	2
Trinidad and Tobago	1.47	1	40
US Virgin Islands	2.66	0	6
Venezuela	8.13	4	23
